# Supplementary material for: Dynamic interplay of cNHEJ and MMEJ pathways of DNA double-strand break repair during embryonic development in zebrafish
Source: Sci Rep. 2025 Feb 10;15:4886. doi: 10.1038/s41598-025-88564-6 (PMC11811205; doi:10.1038/s41598-025-88564-6)
Supplement: Supplementary file 2 — Supplementary Table S2 [file 41598_2025_88564_MOESM2_ESM.xlsx]

## Sheet: Barcode_conditions
Table S2.		Amplicon sequences and barecodes used for demultiplexing, to recover individual amplicon in the pools are indicated (see details in the text). Cleavage site in lower cases ; Quantification window is indicated between semicolons.
Condition	Pool	Amplicon Sequence	Barcode
1#1	1	CAACCAGCGTGTAGATATTTCCGGACACACCCACCAGACACATTAGGGACAGGATGGTGCCAATGGTGAACGTGGCAGCCATGTCTTCTGGGGAACTTTCTACTGGACTCTCAGTGACATTGGAAATCTTTTCCACCATC;GCCActATGG;GCTCCACAGACACAGTGGTCATCTCTATAAAGAAATGAATAGTCAAAAGTGGTTAAAAAGTTGTTTAACTCTGGGTTGTATTAGTTATAGTTTGTTTTGC	GCAGCCATGTCTTCT
1#2	2	GCAAGTAGAGCAGATCAGCCATTGCCAGGTTGATGATGTAGATGTACATTGAAGCAGCTGAGCGCATGGAGTGGCACATGACAACCAGCGTGTAGATATTTCCGGACACACCCACCAGACACATTAGGGACAGGATGGTGCCAA;TGGTGaaCGTG;GCAGCCATGTCTTCTGGGGAACTTTCTACTGGACTCTCAGTGACATTGGAAATCTTTTCCACCATCGCCACTATGGGCTCCACAGACACAGTGGTCATCT	TGACAACCAGCGTGT
2#1	1	GATGGAGTGGCACATGACTACCAGCGTGTAGACGTTTCCCGACACTCCAACGATGTAAACCACCGACAGCAGCGTCCCGAAAGTCGATGTGATCACGAGCTCGTCCACCGAACCAG;AGTTgcTGCG;GGACGGACCGCTAGACTTGTTGTAATTCATTGCGCTCGCGGTGAATGTGGAGCTCTGCGCGGTAACTTTGTGCCAGGTGCGCGAGACCCCACACACTGTGTTTGGACACTTGACAAAT	CGATGTAAACCACCG
2#2	2	TGCACATCACCGTCAGAGTAAAGATACTCGCGTGCATAGTTAACAGGTCCAGGCTCAACAGTATCCTGCAGCCCACGTCCCCGAAGTACCAGTCCTTTAGAAAGTACGTACACACCACGAA;AGGGatCGTG;GAGAGGTAAAGGAGATCCGCGAGCGCCAGGTTGATGATGGATATGTACATGGAAGTGGCGAAGCGGATGGAGTGGCACATGACTACCAGCGTGTAGACGTTTCCCGACACTC	CAACAGTATCCTGCA
3#1	1	CGAAGGAGAAGTACTAGGGTGTACAAGTTGCCCAGAATACCCAACAGAGAAAGGAGGGATAGGAAAAAGCAGAAGAGAGCAGTGGAAG;CTACacTTGG;GGATGGGGAGAGAGAGGGTGATGATGAGGGAAAGGAAAGGTTAGTGAAAAAAGGAAAGGTGTATGAAGGTGAAGGGGAAGAGAAGAGGGAAGTAGAACCAGGTATATCCATTTGTCCTGGAGAGCAAGAG	ACAAGTTGCCCAGAA
3#2	2	CGATACCGATCCAGACTCATAGCGGTGAGGGTAAAGATGCTTGCGTGCATTGTTAACAAGTCCAGACTGAGTAGGAGTCGACAGCCAAGTTCGCCAAATGCCCAGTCAGATGCCAGACTGTCATACA;CAATGaaAGGG;GCAGTGGACAGGTACACCAAATCTGCTAAAGCCAGACTCAGAACCTGCAGGTGAAGAGAGGAAGAGGAGGAGGAAGATGTGGGAGAGGAAGATGGAGAAAAAGAGGGAGAGAAAGAAGGGG	CCAGACTGAGTAGGA
5#1	1	TTACGCGCACGGAGGTGTTCACGATGATCAATGTGTAAACGTTTCCAGTTATGCCCACCAAACACATGATGGTTAAAATTGTGCCGAGTATGGACGTGATTAGCATGTCGT;AAGAGgaCGGG;GGCGCGCTCTTGACGGGTCCTGTGACTGTTGGTGAGATGTTGGTAAAAGCCGCCGAGATGTTCAAAGAAAAATGATCATCTGCTTCCATTTCAAAACAGCTTCAATTCAGTCTTCGGTG	CAGTTATGCCCACCA
5#2	2	TGACAGTCAGGATGAAGATGCTCGCGTGCATGGTGACGAAATCCAGGCTGAACAGAAGGCGGCATCCGACGTCTCCAAAGTACCAGTCTTTCGCAAAATACGTGCAGA;CCACgaACGG;GATGGTGGAGAGGTACAGCAGGTCCGCCAGAGCCAAGTTCACTATGTAGACATACATCGATCCAGTTACGCGCACGGAGGTGTTCACGATGATCAATGTGTAAACGTTTCCAGTTATGCCCACCAAACACATGA	CCAGGCTGAACAGAA
4#1	1	CCCATCTCCCCGAAAAACCAATCGTGCGCAAAGTAGGTGCAGACGACGAATGGGATGGTGCCGAGATAGAGCAGGTCTGCAGTGGCGAGGTTGAGGATGAAGACGT;ACATTgaTCCG;GCGCGCCGTAATGTTGCTGAACGCATGATGGCGAGGGTGTAGAGGTTGCCAGTCAATCCCAAAACACACATGGTGACGAGGGTTGCGCCAAGAAGTGGAGTGACCCAAACTACTCCTGCAACTC	AGACGACGAATGGGA
